# Supplementary material for: Monitoring Contractile Cardiomyocytes via Impedance Using Multipurpose Thin Film Ruthenium Oxide Electrodes
Source: Sensors (Basel). 2021 Feb 18;21(4):1433. doi: 10.3390/s21041433 (PMC7923073; doi:10.3390/s21041433)
Supplement: Supplementary file 1 [file sensors-21-01433-s001.zip]

Archive with 2 entries (2 files):
- hPSC-CMs_beating_RT.avi
- sensors-1097557-supplementary.pdf
